# Supplementary material for: Differentiation in neutral genes and a candidate gene in the pied flycatcher: using biological archives to track global climate change
Source: Ecol Evol. 2013 Nov 1;3(14):4799–814. doi: 10.1002/ece3.855 (PMC3867912; doi:10.1002/ece3.855)
Supplement: Supplementary file 7 [file ece30003-4799-SD7.txt]

 1
 
